# Supplementary material for: The desert tortoise trichotomy: Mexico hosts a third, new sister-species of tortoise in the Gopherus morafkai–G. agassizii group
Source: Zookeys. 2016 Feb 10;(562):131–58. doi: 10.3897/zookeys.562.6124 (PMC4768471; doi:10.3897/zookeys.562.6124)
Supplement: XML Treatment for Gopherus evgoodei [file zookeys.562.6124-treatment1.xml]

<!DOCTYPE tp:taxon-treatment
  PUBLIC "-//TaxonX//DTD Taxonomic Treatment Publishing DTD v0 20100105//EN" "tax-treatment-NSO.dtd">
<tp:taxon-treatment xmlns:tp="http://www.plazi.org/taxpub"><tp:treatment-meta><kwd-group><label>Taxon classification</label><kwd><named-content content-type="kingdom">Animalia</named-content></kwd><kwd><named-content content-type="order">Testudines</named-content></kwd><kwd><named-content content-type="family">Testudinidae</named-content></kwd></kwd-group><mixed-citation publication-type="journal"><person-group><name><surname>Edwards</surname><given-names>Taylor</given-names></name><name><surname>Karl</surname><given-names>Alice E.</given-names></name><name><surname>Vaughn</surname><given-names>Mercy</given-names></name><name><surname>Rosen</surname><given-names>Philip C.</given-names></name><name><surname>Torres</surname><given-names>Cristina Meléndez</given-names></name><name><surname>Murphy</surname><given-names>Robert W.</given-names></name></person-group><article-title>The desert tortoise trichotomy: Mexico hosts a third, new sister-species of tortoise in the <italic><tp:taxon-name><tp:taxon-name-part taxon-name-part-type="genus">Gopherus</tp:taxon-name-part> <tp:taxon-name-part taxon-name-part-type="species">morafkai</tp:taxon-name-part></tp:taxon-name></italic>–<italic><tp:taxon-name><tp:taxon-name-part taxon-name-part-type="genus">G.</tp:taxon-name-part> <tp:taxon-name-part taxon-name-part-type="species">agassizii</tp:taxon-name-part></tp:taxon-name></italic> group</article-title><source>Zookeys</source><day>10</day><month>2</month><year>2016</year><volume>2016</volume><issue>562</issue><fpage>131</fpage><lpage>158</lpage><pub-id pub-id-type="doi">10.3897/zookeys.562.6124</pub-id></mixed-citation></tp:treatment-meta><tp:nomenclature><tp:taxon-name>
              <tp:taxon-name-part taxon-name-part-type="genus">Gopherus</tp:taxon-name-part>
              <tp:taxon-name-part taxon-name-part-type="species">evgoodei</tp:taxon-name-part>
              <object-id xmlns:xlink="http://www.w3.org/1999/xlink" content-type="zoobank" xlink:type="simple">http://zoobank.org/125138E1-31AC-4FE5-8971-2F3D0A5113B8</object-id>
              <object-id xmlns:xlink="http://www.w3.org/1999/xlink" content-type="vernacular" xlink:type="simple">Goode’s Thornscrub Tortoise</object-id>
            </tp:taxon-name><tp:taxon-authority>Edwards, Karl, Vaughn, Rosen, Meléndez Torres &amp; Murphy</tp:taxon-authority><tp:taxon-status xmlns:xlink="http://www.w3.org/1999/xlink" xlink:type="simple">sp. n.</tp:taxon-status><xref ref-type="fig" rid="F6">Figs 6</xref><xref ref-type="fig" rid="F7">, 7</xref><xref ref-type="fig" rid="F8">, 8</xref><xref ref-type="fig" rid="F9">, 9</xref><xref ref-type="fig" rid="F10">, 10</xref><xref ref-type="fig" rid="F11">, 11</xref><xref ref-type="fig" rid="F12">, 12</xref><xref ref-type="fig" rid="F13">, 13</xref><xref ref-type="fig" rid="F14">, 14</xref><tp:nomenclature-citation-list><tp:nomenclature-citation><tp:taxon-name><tp:taxon-name-part taxon-name-part-type="genus">Xerobates</tp:taxon-name-part> <tp:taxon-name-part taxon-name-part-type="species">agassizii</tp:taxon-name-part></tp:taxon-name><comment> Cooper, 1861 (partim)</comment></tp:nomenclature-citation><tp:nomenclature-citation><tp:taxon-name><tp:taxon-name-part taxon-name-part-type="genus">Gopherus</tp:taxon-name-part> <tp:taxon-name-part taxon-name-part-type="species">agassizii</tp:taxon-name-part></tp:taxon-name><comment> (Cooper, 1861) (partim). Generic reassignment by <xref ref-type="bibr" rid="B47">Stejneger (1893)</xref></comment></tp:nomenclature-citation><tp:nomenclature-citation><tp:taxon-name><tp:taxon-name-part taxon-name-part-type="genus">Scaptochelys</tp:taxon-name-part> <tp:taxon-name-part taxon-name-part-type="species">agassizii</tp:taxon-name-part></tp:taxon-name><comment> (<xref ref-type="bibr" rid="B12">Cooper 1861</xref>) (partim). Generic reassignment by <xref ref-type="bibr" rid="B5">Bramble (1982)</xref></comment></tp:nomenclature-citation><tp:nomenclature-citation><tp:taxon-name><tp:taxon-name-part taxon-name-part-type="genus">Xerobates</tp:taxon-name-part> <tp:taxon-name-part taxon-name-part-type="species">lepidocephalus</tp:taxon-name-part></tp:taxon-name><comment> (ex errore) <xref ref-type="bibr" rid="B44">Ottley and Velázques Solis 1989</xref>. In error by <xref ref-type="bibr" rid="B13">Crumly and Grismer (1994)</xref></comment></tp:nomenclature-citation><tp:nomenclature-citation><tp:taxon-name><tp:taxon-name-part taxon-name-part-type="genus">Gopherus</tp:taxon-name-part> <tp:taxon-name-part taxon-name-part-type="species">morafkai</tp:taxon-name-part></tp:taxon-name><comment> Murphy, Berry, Edwards, Leviton, Lathrop &amp; Riedle, 2011 (partim)</comment></tp:nomenclature-citation></tp:nomenclature-citation-list></tp:nomenclature><tp:treatment-sec sec-type="Holotype"><title>Holotype.</title><p>
              <named-content xmlns:xlink="http://www.w3.org/1999/xlink" content-type="dwc:institutional_code" xlink:type="simple">AMNH</named-content> (American Museum of Natural History) R64160; adult male from Alamos (approximate location <named-content xmlns:xlink="http://www.w3.org/1999/xlink" content-type="dwc:verbatimCoordinates" xlink:type="simple">27°02'N, 108°55'W</named-content>, elevation 433 m), Sonora, Mexico, collected on 27 August–2 September 1942 by Charles M. Bogert and preserved in ethanol (Figs <xref ref-type="fig" rid="F6">6</xref>–<xref ref-type="fig" rid="F14">14</xref>).</p><fig id="F7" position="float" orientation="portrait"><label>Figure 7.</label><caption><p>Ventral view of the holotype of <italic><tp:taxon-name><tp:taxon-name-part taxon-name-part-type="genus">Gopherus</tp:taxon-name-part> <tp:taxon-name-part taxon-name-part-type="species">evgoodei</tp:taxon-name-part></tp:taxon-name></italic>, <named-content xmlns:xlink="http://www.w3.org/1999/xlink" content-type="dwc:institutional_code" xlink:type="simple">AMNH</named-content> R64160. Scale bar 50 mm in 10 mm increments.</p></caption><graphic xmlns:xlink="http://www.w3.org/1999/xlink" xlink:href="zookeys-562-131-g007.jpg" position="float" orientation="portrait" xlink:type="simple" id="oo_77325.jpg"/></fig><fig id="F8" position="float" orientation="portrait"><label>Figure 8.</label><caption><p>Anterior view of the holotype of <italic><tp:taxon-name><tp:taxon-name-part taxon-name-part-type="genus">Gopherus</tp:taxon-name-part> <tp:taxon-name-part taxon-name-part-type="species">evgoodei</tp:taxon-name-part></tp:taxon-name></italic>, <named-content xmlns:xlink="http://www.w3.org/1999/xlink" content-type="dwc:institutional_code" xlink:type="simple">AMNH</named-content> R64160.</p></caption><graphic xmlns:xlink="http://www.w3.org/1999/xlink" xlink:href="zookeys-562-131-g008.jpg" position="float" orientation="portrait" xlink:type="simple" id="oo_77326.jpg"/></fig><fig id="F9" position="float" orientation="portrait"><label>Figure 9.</label><caption><p>Posterior view of the holotype of <italic><tp:taxon-name><tp:taxon-name-part taxon-name-part-type="genus">Gopherus</tp:taxon-name-part> <tp:taxon-name-part taxon-name-part-type="species">evgoodei</tp:taxon-name-part></tp:taxon-name></italic>, <named-content xmlns:xlink="http://www.w3.org/1999/xlink" content-type="dwc:institutional_code" xlink:type="simple">AMNH</named-content> R64160.</p></caption><graphic xmlns:xlink="http://www.w3.org/1999/xlink" xlink:href="zookeys-562-131-g009.jpg" position="float" orientation="portrait" xlink:type="simple" id="oo_77327.jpg"/></fig><fig id="F10" position="float" orientation="portrait"><label>Figure 10.</label><caption><p>Left lateral view of the holotype of <italic><tp:taxon-name><tp:taxon-name-part taxon-name-part-type="genus">Gopherus</tp:taxon-name-part> <tp:taxon-name-part taxon-name-part-type="species">evgoodei</tp:taxon-name-part></tp:taxon-name></italic>, <named-content xmlns:xlink="http://www.w3.org/1999/xlink" content-type="dwc:institutional_code" xlink:type="simple">AMNH</named-content> R64160.</p></caption><graphic xmlns:xlink="http://www.w3.org/1999/xlink" xlink:href="zookeys-562-131-g010.jpg" position="float" orientation="portrait" xlink:type="simple" id="oo_77328.jpg"/></fig><fig id="F11" position="float" orientation="portrait"><label>Figure 11.</label><caption><p>Right lateral view of the holotype of <italic><tp:taxon-name><tp:taxon-name-part taxon-name-part-type="genus">Gopherus</tp:taxon-name-part> <tp:taxon-name-part taxon-name-part-type="species">evgoodei</tp:taxon-name-part></tp:taxon-name></italic>, <named-content xmlns:xlink="http://www.w3.org/1999/xlink" content-type="dwc:institutional_code" xlink:type="simple">AMNH</named-content> R64160.</p></caption><graphic xmlns:xlink="http://www.w3.org/1999/xlink" xlink:href="zookeys-562-131-g011.jpg" position="float" orientation="portrait" xlink:type="simple" id="oo_77329.jpg"/></fig><fig id="F12" position="float" orientation="portrait"><label>Figure 12.</label><caption><p>Detail of head scales of the holotype of <italic><tp:taxon-name><tp:taxon-name-part taxon-name-part-type="genus">Gopherus</tp:taxon-name-part> <tp:taxon-name-part taxon-name-part-type="species">evgoodei</tp:taxon-name-part></tp:taxon-name></italic>, <named-content xmlns:xlink="http://www.w3.org/1999/xlink" content-type="dwc:institutional_code" xlink:type="simple">AMNH</named-content> R64160.</p></caption><graphic xmlns:xlink="http://www.w3.org/1999/xlink" xlink:href="zookeys-562-131-g012.jpg" position="float" orientation="portrait" xlink:type="simple" id="oo_77330.jpg"/></fig><fig id="F13" position="float" orientation="portrait"><label>Figure 13.</label><caption><p>Detail of the tail of the holotype of <italic><tp:taxon-name><tp:taxon-name-part taxon-name-part-type="genus">Gopherus</tp:taxon-name-part> <tp:taxon-name-part taxon-name-part-type="species">evgoodei</tp:taxon-name-part></tp:taxon-name></italic>, <named-content xmlns:xlink="http://www.w3.org/1999/xlink" content-type="dwc:institutional_code" xlink:type="simple">AMNH</named-content> R64160.</p></caption><graphic xmlns:xlink="http://www.w3.org/1999/xlink" xlink:href="zookeys-562-131-g013.jpg" position="float" orientation="portrait" xlink:type="simple" id="oo_77331.jpg"/></fig><fig id="F14" position="float" orientation="portrait"><label>Figure 14.</label><caption><p>Ventral surface of the right rear foot of the holotype of <italic><tp:taxon-name><tp:taxon-name-part taxon-name-part-type="genus">Gopherus</tp:taxon-name-part> <tp:taxon-name-part taxon-name-part-type="species">evgoodei</tp:taxon-name-part></tp:taxon-name></italic>, <named-content xmlns:xlink="http://www.w3.org/1999/xlink" content-type="dwc:institutional_code" xlink:type="simple">AMNH</named-content> R64160.</p></caption><graphic xmlns:xlink="http://www.w3.org/1999/xlink" xlink:href="zookeys-562-131-g014.jpg" position="float" orientation="portrait" xlink:type="simple" id="oo_77332.jpg"/></fig></tp:treatment-sec><tp:treatment-sec sec-type="Paratypes"><title>Paratypes.</title><p><named-content xmlns:xlink="http://www.w3.org/1999/xlink" content-type="dwc:institutional_code" xlink:type="simple">AMNH</named-content> R64157, an adult male; <named-content xmlns:xlink="http://www.w3.org/1999/xlink" content-type="dwc:institutional_code" xlink:type="simple">AMNH</named-content> R64158, an adult female; and <named-content xmlns:xlink="http://www.w3.org/1999/xlink" content-type="dwc:institutional_code" xlink:type="simple">ROM</named-content> (Royal Ontario Museum) 53301 (formerly <named-content xmlns:xlink="http://www.w3.org/1999/xlink" content-type="dwc:institutional_code" xlink:type="simple">AMNH</named-content> R64159), an adult female; all with same collecting data as the holotype and all preserved in ethanol.</p></tp:treatment-sec><tp:treatment-sec sec-type="Referred specimens"><title>Referred specimens.</title><p>
              <named-content xmlns:xlink="http://www.w3.org/1999/xlink" content-type="dwc:institutional_code" xlink:type="simple">ASU</named-content> (Arizona State University, Tempe) 6427, <named-content xmlns:xlink="http://www.w3.org/1999/xlink" content-type="dwc:institutional_code" xlink:type="simple">ASU</named-content> 6543–44, <named-content xmlns:xlink="http://www.w3.org/1999/xlink" content-type="dwc:institutional_code" xlink:type="simple">ASU</named-content> 6605–06, <named-content xmlns:xlink="http://www.w3.org/1999/xlink" content-type="dwc:institutional_code" xlink:type="simple">ASU</named-content> 6620–22, <named-content xmlns:xlink="http://www.w3.org/1999/xlink" content-type="dwc:institutional_code" xlink:type="simple">ASU</named-content> 6702–03, <named-content xmlns:xlink="http://www.w3.org/1999/xlink" content-type="dwc:institutional_code" xlink:type="simple">ASU</named-content> 6769, <named-content xmlns:xlink="http://www.w3.org/1999/xlink" content-type="dwc:institutional_code" xlink:type="simple">ASU</named-content> 8534–39, <named-content xmlns:xlink="http://www.w3.org/1999/xlink" content-type="dwc:institutional_code" xlink:type="simple">CAS</named-content> (California Academy of Sciences) 142243, <named-content xmlns:xlink="http://www.w3.org/1999/xlink" content-type="dwc:institutional_code" xlink:type="simple">CM</named-content> (Carnegie Museum) Herps:62200, CNAR (Colección Nacional de Anfibios y Reptiles)-4002, <named-content xmlns:xlink="http://www.w3.org/1999/xlink" content-type="dwc:institutional_code" xlink:type="simple">LACM</named-content> (Los Angeles County Museum) 105338, <named-content xmlns:xlink="http://www.w3.org/1999/xlink" content-type="dwc:institutional_code" xlink:type="simple">LSUMZ</named-content> (Louisiana State University Museum of Zoology, Baton Rouge) 34925, <named-content xmlns:xlink="http://www.w3.org/1999/xlink" content-type="dwc:institutional_code" xlink:type="simple">MSB</named-content> (Museum of Southwestern Biology) <named-content xmlns:xlink="http://www.w3.org/1999/xlink" content-type="dwc:institutional_code" xlink:type="simple">MSB</named-content> 41497–99, <named-content xmlns:xlink="http://www.w3.org/1999/xlink" content-type="dwc:institutional_code" xlink:type="simple">MVZ</named-content> (Museum of Vertebrate Zoology) 129943, <named-content xmlns:xlink="http://www.w3.org/1999/xlink" content-type="dwc:institutional_code" xlink:type="simple">SMNS</named-content> (Staatliches Museum fuer Naturkunde, Stuttgart) 7367–68, <named-content xmlns:xlink="http://www.w3.org/1999/xlink" content-type="dwc:institutional_code" xlink:type="simple">SMNS</named-content> 7515, <named-content xmlns:xlink="http://www.w3.org/1999/xlink" content-type="dwc:institutional_code" xlink:type="simple">TNHC</named-content> (Texas Memorial Museum) 60607, <named-content xmlns:xlink="http://www.w3.org/1999/xlink" content-type="dwc:institutional_code" xlink:type="simple">UAZ</named-content> (University of Arizona) 28105, <named-content xmlns:xlink="http://www.w3.org/1999/xlink" content-type="dwc:institutional_code" xlink:type="simple">UAZ</named-content> 35405, <named-content xmlns:xlink="http://www.w3.org/1999/xlink" content-type="dwc:institutional_code" xlink:type="simple">UAZ</named-content> 36875–76, <!--PageBreak--><named-content xmlns:xlink="http://www.w3.org/1999/xlink" content-type="dwc:institutional_code" xlink:type="simple">UAZ</named-content> 56589-PSV, <named-content xmlns:xlink="http://www.w3.org/1999/xlink" content-type="dwc:institutional_code" xlink:type="simple">UAZ</named-content> 56607-PSV, and <named-content xmlns:xlink="http://www.w3.org/1999/xlink" content-type="dwc:institutional_code" xlink:type="simple">UIMNH</named-content> (University of Illinois Museum of Natural History) 85836.</p></tp:treatment-sec><tp:treatment-sec sec-type="Diagnosis"><title>Diagnosis.</title><p>Molecular data can readily diagnose all species of <italic><tp:taxon-name><tp:taxon-name-part taxon-name-part-type="genus">Gopherus</tp:taxon-name-part></tp:taxon-name></italic> and their hybrids (<xref ref-type="bibr" rid="B41">Murphy et al. 2011</xref>; Edwards et al. 2016). Morphologically, <italic><tp:taxon-name><tp:taxon-name-part taxon-name-part-type="genus">Gopherus</tp:taxon-name-part> <tp:taxon-name-part taxon-name-part-type="species">evgoodei</tp:taxon-name-part></tp:taxon-name></italic>, <italic><tp:taxon-name><tp:taxon-name-part taxon-name-part-type="genus">Gopherus</tp:taxon-name-part> <tp:taxon-name-part taxon-name-part-type="species">agassizii</tp:taxon-name-part></tp:taxon-name></italic> and <italic><tp:taxon-name><tp:taxon-name-part taxon-name-part-type="genus">Gopherus</tp:taxon-name-part> <tp:taxon-name-part taxon-name-part-type="species">morafkai</tp:taxon-name-part></tp:taxon-name></italic> (the <italic><tp:taxon-name><tp:taxon-name-part taxon-name-part-type="species">agassizii</tp:taxon-name-part></tp:taxon-name></italic> group) can be separated generally from both <italic><tp:taxon-name><tp:taxon-name-part taxon-name-part-type="genus">Gopherus</tp:taxon-name-part> <tp:taxon-name-part taxon-name-part-type="species">flavomarginatus</tp:taxon-name-part></tp:taxon-name></italic> Legler and <italic><tp:taxon-name><tp:taxon-name-part taxon-name-part-type="genus">Gopherus</tp:taxon-name-part> <tp:taxon-name-part taxon-name-part-type="species">polyphemus</tp:taxon-name-part></tp:taxon-name></italic> (Daudin) in having relatively smaller front feet. Whereas the distance from the bases of the first to fourth claws is the same on all feet in the <italic><tp:taxon-name><tp:taxon-name-part taxon-name-part-type="species">agassizii</tp:taxon-name-part></tp:taxon-name></italic> group, in the latter two species the distance from the bases of the first and third claws on the forelimb is about the same as the distance between the bases of the first and fourth claws on the hindlimb (<xref ref-type="bibr" rid="B1">Auffenberg and Franz 1978</xref>). Living captive specimens of the <italic><tp:taxon-name><tp:taxon-name-part taxon-name-part-type="species">agassizii</tp:taxon-name-part></tp:taxon-name></italic> group and <italic><tp:taxon-name><tp:taxon-name-part taxon-name-part-type="genus">Gopherus</tp:taxon-name-part> <tp:taxon-name-part taxon-name-part-type="species">berlandieri</tp:taxon-name-part></tp:taxon-name></italic> cannot all be distinguished morphologically because of extensive hybridization (<xref ref-type="bibr" rid="B15">Edwards et al. 2010</xref>) and developmental abnormalities in shell, head and limb integument from poor nutrition (<xref ref-type="bibr" rid="B14">Donoghue 2006</xref>). However, in native non-hybrid individuals, <italic><tp:taxon-name><tp:taxon-name-part taxon-name-part-type="genus">Gopherus</tp:taxon-name-part> <tp:taxon-name-part taxon-name-part-type="species">berlandieri</tp:taxon-name-part></tp:taxon-name></italic> can be separated from the <italic><tp:taxon-name><tp:taxon-name-part taxon-name-part-type="species">agassizii</tp:taxon-name-part></tp:taxon-name></italic> group in having a wedge-shaped snout when viewed from above in contrast to a rounded snout (Fig. <xref ref-type="fig" rid="F12">12</xref>) (<xref ref-type="bibr" rid="B1">Auffenberg and Franz 1978</xref>). Further, the gular projections of <italic><tp:taxon-name><tp:taxon-name-part taxon-name-part-type="genus">Gopherus</tp:taxon-name-part> <tp:taxon-name-part taxon-name-part-type="species">berlandieri</tp:taxon-name-part></tp:taxon-name></italic> often diverge in large males and the species often exhibits paired axillary scales preceding each bridge. In contrast, the gular projections do not normally diverge in the <italic><tp:taxon-name><tp:taxon-name-part taxon-name-part-type="species">agassizii</tp:taxon-name-part></tp:taxon-name></italic> group and there is a single axillary <!--PageBreak-->scale. Morphological characters among the <italic><tp:taxon-name><tp:taxon-name-part taxon-name-part-type="species">agassizii</tp:taxon-name-part></tp:taxon-name></italic> group exhibit overlap (<xref ref-type="bibr" rid="B27">Germano 1993</xref>; <xref ref-type="bibr" rid="B39">McLuckie et al. 1999</xref>) and characters like coloration in desert tortoises can be highly variable (<xref ref-type="bibr" rid="B33">Legler and Vogt 2013</xref>). However, <italic><tp:taxon-name><tp:taxon-name-part taxon-name-part-type="genus">Gopherus</tp:taxon-name-part> <tp:taxon-name-part taxon-name-part-type="species">evgoodei</tp:taxon-name-part></tp:taxon-name></italic> differs from <italic><tp:taxon-name><tp:taxon-name-part taxon-name-part-type="genus">Gopherus</tp:taxon-name-part> <tp:taxon-name-part taxon-name-part-type="species">morafkai</tp:taxon-name-part></tp:taxon-name></italic> <!--PageBreak-->and <italic><tp:taxon-name><tp:taxon-name-part taxon-name-part-type="genus">Gopherus</tp:taxon-name-part> <tp:taxon-name-part taxon-name-part-type="species">agassizii</tp:taxon-name-part></tp:taxon-name></italic> (Table <xref ref-type="table" rid="T1">1</xref>). <italic><tp:taxon-name><tp:taxon-name-part taxon-name-part-type="genus">Gopherus</tp:taxon-name-part> <tp:taxon-name-part taxon-name-part-type="species">evgoodei</tp:taxon-name-part></tp:taxon-name></italic> is flatter in shell profile (Fig. <xref ref-type="fig" rid="F2">2</xref>). It has rounded foot pads, multiple enlarged spurs on the radial-humeral joint (Fig. <xref ref-type="fig" rid="F3">3</xref>). The new species has short tails (Fig. <xref ref-type="fig" rid="F4">4</xref>), orange tones in the integument (skin) and shell (Fig. <xref ref-type="fig" rid="F5">5</xref>), and a distinctly shallower concavity on the plastron of males.</p><table-wrap id="T1" position="float" orientation="portrait"><label>Table 1.</label><caption><p>
                  <abbrev xmlns:xlink="http://www.w3.org/1999/xlink" xlink:type="simple"><def><p> Least-square means </p></def>(LSM)</abbrev> and sample size (N) for ANOVA for five morphometric characters that are highly descriptive for <italic><tp:taxon-name><tp:taxon-name-part taxon-name-part-type="genus">Gopherus</tp:taxon-name-part> <tp:taxon-name-part taxon-name-part-type="species">evgoodei</tp:taxon-name-part></tp:taxon-name></italic> and frequency percentages for one character. Mixed samples from localities in the Sinaloan thornscrub-Sonoran desertscrub ecotone with the occurrence of both <italic><tp:taxon-name><tp:taxon-name-part taxon-name-part-type="genus">Gopherus</tp:taxon-name-part> <tp:taxon-name-part taxon-name-part-type="species">evgoodei</tp:taxon-name-part></tp:taxon-name></italic> and <italic><tp:taxon-name><tp:taxon-name-part taxon-name-part-type="genus">Gopherus</tp:taxon-name-part> <tp:taxon-name-part taxon-name-part-type="species">morafkai</tp:taxon-name-part></tp:taxon-name></italic> genotypes and/or hybrids. Carapace shape measures ‘roundness’ of carapace.</p></caption><table id="TID0E43BG" rules="all"><tbody><tr><th rowspan="1" colspan="1"/><th rowspan="1" colspan="12">Variable</th></tr><tr><th rowspan="2" colspan="1">Lineage (Location)</th><th rowspan="1" colspan="2">Shell Color</th><th rowspan="1" colspan="2">Integument color</th><th rowspan="1" colspan="2">Tail length</th><th rowspan="1" colspan="2">Male plastron concavity</th><th rowspan="1" colspan="2">Carapace shape</th><th rowspan="1" colspan="2">Humeral spurs</th></tr><tr><th rowspan="1" colspan="1">
                      <abbrev xmlns:xlink="http://www.w3.org/1999/xlink" xlink:title="Least-square means" xlink:type="simple">LSM</abbrev>
                    </th><th rowspan="1" colspan="1">N</th><th rowspan="1" colspan="1">
                      <abbrev xmlns:xlink="http://www.w3.org/1999/xlink" xlink:title="Least-square means" xlink:type="simple">LSM</abbrev>
                    </th><th rowspan="1" colspan="1">N</th><th rowspan="1" colspan="1">
                      <abbrev xmlns:xlink="http://www.w3.org/1999/xlink" xlink:title="Least-square means" xlink:type="simple">LSM</abbrev>
                    </th><th rowspan="1" colspan="1">N</th><th rowspan="1" colspan="1">
                      <abbrev xmlns:xlink="http://www.w3.org/1999/xlink" xlink:title="Least-square means" xlink:type="simple">LSM</abbrev>
                    </th><th rowspan="1" colspan="1">N</th><th rowspan="1" colspan="1">
                      <abbrev xmlns:xlink="http://www.w3.org/1999/xlink" xlink:title="Least-square means" xlink:type="simple">LSM</abbrev>
                    </th><th rowspan="1" colspan="1">N</th><th rowspan="1" colspan="1">% with spurs</th><th rowspan="1" colspan="1">N</th></tr><tr><td rowspan="1" colspan="1">
              <italic><tp:taxon-name><tp:taxon-name-part taxon-name-part-type="genus">Gopherus</tp:taxon-name-part> <tp:taxon-name-part taxon-name-part-type="species">evgoodei</tp:taxon-name-part></tp:taxon-name></italic> (Mexico)</td><td rowspan="1" colspan="1">601.686</td><td rowspan="1" colspan="1">35</td><td rowspan="1" colspan="1">593.543</td><td rowspan="1" colspan="1">35</td><td rowspan="1" colspan="1">0.61</td><td rowspan="1" colspan="1">33</td><td rowspan="1" colspan="1">10.185</td><td rowspan="1" colspan="1">17</td><td rowspan="1" colspan="1">0.419</td><td rowspan="1" colspan="1">36</td><td rowspan="1" colspan="1">100.0</td><td rowspan="1" colspan="1">37</td></tr><tr><td rowspan="1" colspan="1">Mixed <italic><tp:taxon-name><tp:taxon-name-part taxon-name-part-type="genus">Gopherus</tp:taxon-name-part> <tp:taxon-name-part taxon-name-part-type="species">evgoodei</tp:taxon-name-part></tp:taxon-name></italic> / <italic><tp:taxon-name><tp:taxon-name-part taxon-name-part-type="genus">Gopherus</tp:taxon-name-part> <tp:taxon-name-part taxon-name-part-type="species">morafkai</tp:taxon-name-part></tp:taxon-name></italic> (Mexico)</td><td rowspan="1" colspan="1">574.8</td><td rowspan="1" colspan="1">10</td><td rowspan="1" colspan="1">560.667</td><td rowspan="1" colspan="1">9</td><td rowspan="1" colspan="1">0.778</td><td rowspan="1" colspan="1">9</td><td rowspan="1" colspan="1">13.8</td><td rowspan="1" colspan="1">4</td><td rowspan="1" colspan="1">0.447</td><td rowspan="1" colspan="1">10</td><td rowspan="1" colspan="1">62.5</td><td rowspan="1" colspan="1">8</td></tr><tr><td rowspan="1" colspan="1">
              <italic><tp:taxon-name><tp:taxon-name-part taxon-name-part-type="genus">Gopherus</tp:taxon-name-part> <tp:taxon-name-part taxon-name-part-type="species">morafkai</tp:taxon-name-part></tp:taxon-name></italic> (Mexico)</td><td rowspan="1" colspan="1">548.25</td><td rowspan="1" colspan="1">16</td><td rowspan="1" colspan="1">541.563</td><td rowspan="1" colspan="1">16</td><td rowspan="1" colspan="1">0.833</td><td rowspan="1" colspan="1">12</td><td rowspan="1" colspan="1">11.35</td><td rowspan="1" colspan="1">8</td><td rowspan="1" colspan="1">0.454</td><td rowspan="1" colspan="1">16</td><td rowspan="1" colspan="1">25.0</td><td rowspan="1" colspan="1">16</td></tr><tr><td rowspan="1" colspan="1">
              <italic><tp:taxon-name><tp:taxon-name-part taxon-name-part-type="genus">Gopherus</tp:taxon-name-part> <tp:taxon-name-part taxon-name-part-type="species">agassizii</tp:taxon-name-part></tp:taxon-name></italic> (Imperial County, California)</td><td rowspan="1" colspan="1">562.706</td><td rowspan="1" colspan="1">17</td><td rowspan="1" colspan="1">546.882</td><td rowspan="1" colspan="1">17</td><td rowspan="1" colspan="1">0.947</td><td rowspan="1" colspan="1">19</td><td rowspan="1" colspan="1">25.312</td><td rowspan="1" colspan="1">10</td><td rowspan="1" colspan="1">0.449</td><td rowspan="1" colspan="1">18</td><td rowspan="1" colspan="1">15.8</td><td rowspan="1" colspan="1">19</td></tr><tr><td rowspan="1" colspan="1">
              <italic><tp:taxon-name><tp:taxon-name-part taxon-name-part-type="genus">Gopherus</tp:taxon-name-part> <tp:taxon-name-part taxon-name-part-type="species">agassizii</tp:taxon-name-part></tp:taxon-name></italic> (San Bernardino County, California)</td><td rowspan="1" colspan="1">549.654</td><td rowspan="1" colspan="1">26</td><td rowspan="1" colspan="1">552.882</td><td rowspan="1" colspan="1">17</td><td rowspan="1" colspan="1">0.96</td><td rowspan="1" colspan="1">25</td><td rowspan="1" colspan="1">19.786</td><td rowspan="1" colspan="1">8</td><td rowspan="1" colspan="1">0.461</td><td rowspan="1" colspan="1">25</td><td rowspan="1" colspan="1">73.9</td><td rowspan="1" colspan="1">23</td></tr><tr><td rowspan="1" colspan="1">
              <italic><tp:taxon-name><tp:taxon-name-part taxon-name-part-type="genus">Gopherus</tp:taxon-name-part> <tp:taxon-name-part taxon-name-part-type="species">agassizii</tp:taxon-name-part></tp:taxon-name></italic> (Kern County, California)</td><td rowspan="1" colspan="1">563.219</td><td rowspan="1" colspan="1">64</td><td rowspan="1" colspan="1">543.578</td><td rowspan="1" colspan="1">64</td><td rowspan="1" colspan="1">0.934</td><td rowspan="1" colspan="1">61</td><td rowspan="1" colspan="1">22.844</td><td rowspan="1" colspan="1">36</td><td rowspan="1" colspan="1">0.454</td><td rowspan="1" colspan="1">63</td><td rowspan="1" colspan="1">74.6</td><td rowspan="1" colspan="1">63</td></tr></tbody></table></table-wrap></tp:treatment-sec><tp:treatment-sec sec-type="Description of holotype"><title>Description of holotype</title><p>(parallels that of <italic><tp:taxon-name><tp:taxon-name-part taxon-name-part-type="genus">Gopherus</tp:taxon-name-part> <tp:taxon-name-part taxon-name-part-type="species">morafkai</tp:taxon-name-part></tp:taxon-name></italic> by <xref ref-type="bibr" rid="B41">Murphy et al. 2011</xref>). An adult male, with <abbrev xmlns:xlink="http://www.w3.org/1999/xlink" xlink:type="simple"><def><p>carapace length at the midline </p></def>(MCL)</abbrev> = 209 mm; curved carapace length from nuchal scute to supracaudal scute = 254 mm; plastron from tip of gular horn to tip of anal scutes = 219 mm; plastron from gular notch to anal notch = 202 mm; maximum height of shell at 3rd vertebral scute = 83 mm; width at 3rd/4th marginal scute seam = 137 mm; width at 6th marginal scute = 140 mm; greatest width at mid-8th marginal scute = 158 mm; plastron concavity depth = 10.1 mm; head length = 51.3 mm; and tail = 8 mm. Eleven marginal scutes present on both right and left edges of the carapace. Five toenails present on each forelimb and four toenails on each hind limb. The third nail of each hind limb slightly longer than the others. Multiple enlarged, raised scales present on the anterior ventral surface of each foreleg. No scale “spikiness” on the posterior femoral surface of the rear legs. Scales on head smooth and asymmetrical, with two large pre-frontal scales and smaller scales in the temporal area. Shape of head prefrontal profile rounded/bulging. Shell profile/shape of the carapace appearing nearly flat. Shape of ventral surface of rear feet rounded and lacking projecting, enlarged scales on the posterior plantar surface. Areolae and &gt;17 growth <!--PageBreak--><!--PageBreak-->laminae present on all carapacial scutes, although areola are diminishing, especially on the anterior scutes. In alcohol, the color of areolae dark, fading to dark brown with orange hue in outer portion of carapacial scutes. Color of areolae on the plastron dark brown and rest of the plastron medium orange brown. Head and neck tan to dark tan with an orange hue. Skin in the axillary and inguinal areas lighter in coloration; light tan fading to medium tan toward axillary. Nails dark brown, lighter brown at the tips.</p></tp:treatment-sec><tp:treatment-sec sec-type="Coloration of the species in life"><title>Coloration of the species in life.</title><p>
              <italic><tp:taxon-name><tp:taxon-name-part taxon-name-part-type="genus">Gopherus</tp:taxon-name-part> <tp:taxon-name-part taxon-name-part-type="species">evgoodei</tp:taxon-name-part></tp:taxon-name></italic> may exhibit orange or yellow mottling or spotting on the shell and integument. Because color constitutes a diagnostic feature, these data are given above.</p></tp:treatment-sec><tp:treatment-sec sec-type="Variation"><title>Variation.</title><p>As with all species of <italic><tp:taxon-name><tp:taxon-name-part taxon-name-part-type="genus">Gopherus</tp:taxon-name-part></tp:taxon-name></italic>, substantial variability exists among individuals for most morphological features (<xref ref-type="bibr" rid="B27">Germano 1993</xref>; <xref ref-type="bibr" rid="B39">McLuckie et al. 1999</xref>). <xref ref-type="bibr" rid="B4">Bogert and Oliver (1945)</xref> first recognized the distinct morphology of tortoises at Alamos, but they were unable to quantify it due to small sample sizes. Shell profile is generally flat but may also appear domed in some individuals. Spikiness of scales on forelimbs can vary widely and the shape of the plantar surface of the rear feet, while generally rounded, can be difficult to classify in some cases.</p></tp:treatment-sec><tp:treatment-sec sec-type="Distribution"><title>Distribution.</title><p>The distribution of <italic><tp:taxon-name><tp:taxon-name-part taxon-name-part-type="genus">Gopherus</tp:taxon-name-part> <tp:taxon-name-part taxon-name-part-type="species">evgoodei</tp:taxon-name-part></tp:taxon-name></italic> (Fig. <xref ref-type="fig" rid="F1">1</xref>) occupies roughly 24,000 km2 and corresponds to habitat. The species primarily occurs in <abbrev xmlns:xlink="http://www.w3.org/1999/xlink" xlink:type="simple"><def><p>tropical deciduous forest </p></def>(TDF)</abbrev> and relatively mesic <abbrev xmlns:xlink="http://www.w3.org/1999/xlink" xlink:type="simple"><def><p>Sinaloan thornscrub </p></def>(STS)</abbrev> in the state of Sonora, Mexico, and its distribution extends southward into <abbrev xmlns:xlink="http://www.w3.org/1999/xlink" xlink:title="Tropical Deciduous Forest" xlink:type="simple">TDF</abbrev> and the southern part of the <!--PageBreak--><abbrev xmlns:xlink="http://www.w3.org/1999/xlink" xlink:title="Sinaloan Thornscrub" xlink:type="simple">STS</abbrev> where it still remains intact in northern Sinaloa south of the Río Fuerte (<xref ref-type="bibr" rid="B35">Loomis and Geest 1964</xref>; <xref ref-type="bibr" rid="B16">Edwards et al. 2015</xref>). It also occurs in the <abbrev xmlns:xlink="http://www.w3.org/1999/xlink" xlink:title="Tropical Deciduous Forest" xlink:type="simple">TDF</abbrev> of extreme southwestern Chihuahua (<xref ref-type="bibr" rid="B46">Smith et al. 2004</xref>). Thus, <italic><tp:taxon-name><tp:taxon-name-part taxon-name-part-type="genus">Gopherus</tp:taxon-name-part> <tp:taxon-name-part taxon-name-part-type="species">evgoodei</tp:taxon-name-part></tp:taxon-name></italic> occupies both <abbrev xmlns:xlink="http://www.w3.org/1999/xlink" xlink:title="Sinaloan Thornscrub" xlink:type="simple">STS</abbrev> and Sinaloan <abbrev xmlns:xlink="http://www.w3.org/1999/xlink" xlink:title="Tropical Deciduous Forest" xlink:type="simple">TDF</abbrev> (<xref ref-type="bibr" rid="B22">Fritts and Jennings 1994</xref>; <xref ref-type="bibr" rid="B3">Berry et al. 2002</xref>). The eastern limit of its known range is the foothills of the Sierra Madre Occidental at elevations of 800–1,000 m where the <abbrev xmlns:xlink="http://www.w3.org/1999/xlink" xlink:title="Tropical Deciduous Forest" xlink:type="simple">TDF</abbrev> transitions rather abruptly into oak woodlands (<xref ref-type="bibr" rid="B10">Bury et al. 2002</xref>). Although the southern limit of its range remains undetermined, continuous <abbrev xmlns:xlink="http://www.w3.org/1999/xlink" xlink:title="Tropical Deciduous Forest" xlink:type="simple">TDF</abbrev> extends along the West Coast of Mexico from Sonora through Sinaloa to Nayarit (&gt;500 km), although it only maintains an average width of 50 km (<xref ref-type="bibr" rid="B31">Krizman 1972</xref>). It is unlikely that <italic><tp:taxon-name><tp:taxon-name-part taxon-name-part-type="genus">Gopherus</tp:taxon-name-part> <tp:taxon-name-part taxon-name-part-type="species">evgoodei</tp:taxon-name-part></tp:taxon-name></italic> occurs very much further south in Sinaloa than currently known, or as far south as Nayarit, based on an absence of records for this relatively conspicuous and readily recognizable animal, and presumably due to as yet unidentified environmental limitations (<xref ref-type="bibr" rid="B10">Bury et al. 2002</xref>). The northern boundary of <italic><tp:taxon-name><tp:taxon-name-part taxon-name-part-type="genus">Gopherus</tp:taxon-name-part> <tp:taxon-name-part taxon-name-part-type="species">evgoodei</tp:taxon-name-part></tp:taxon-name></italic> corresponds approximately to the transition from <abbrev xmlns:xlink="http://www.w3.org/1999/xlink" xlink:title="Sinaloan Thornscrub" xlink:type="simple">STS</abbrev> to <abbrev xmlns:xlink="http://www.w3.org/1999/xlink" xlink:title="Sonoran Desertscrub" xlink:type="simple">SDS</abbrev> (<xref ref-type="bibr" rid="B16">Edwards et al. 2015</xref>). Although characteristic thornscrub maintains 100% ground cover, where it grades into desertscrub it becomes patchy (<xref ref-type="bibr" rid="B21">Felger et al. 2001</xref>). The transition of <abbrev xmlns:xlink="http://www.w3.org/1999/xlink" xlink:title="Tropical Deciduous Forest" xlink:type="simple">TDF</abbrev> and thornscrub to desertscrub dominated by more xeric species often occurs at elevations between 200 and 300 m a.s.l., but with notable exceptions (<xref ref-type="bibr" rid="B55">Van Devender et al. 2000</xref>). Broadly, the distribution approaches <!--PageBreak-->the boundary of the Sonoran Desert as defined by <xref ref-type="bibr" rid="B7">Brown and Lowe (1980)</xref> and <xref ref-type="bibr" rid="B50">Turner (1982)</xref>. However, this transition zone is patchy, with a mosaic of <abbrev xmlns:xlink="http://www.w3.org/1999/xlink" xlink:title="Sonoran Desertscrub" xlink:type="simple">SDS</abbrev> and <abbrev xmlns:xlink="http://www.w3.org/1999/xlink" xlink:title="Sinaloan Thornscrub" xlink:type="simple">STS</abbrev>. Both <italic><tp:taxon-name><tp:taxon-name-part taxon-name-part-type="genus">Gopherus</tp:taxon-name-part> <tp:taxon-name-part taxon-name-part-type="species">morafkai</tp:taxon-name-part></tp:taxon-name></italic> and <italic><tp:taxon-name><tp:taxon-name-part taxon-name-part-type="genus">Gopherus</tp:taxon-name-part> <tp:taxon-name-part taxon-name-part-type="species">evgoodei</tp:taxon-name-part></tp:taxon-name></italic> occur in the more arid, desert-like ecotone-phase of <abbrev xmlns:xlink="http://www.w3.org/1999/xlink" xlink:title="Sinaloan Thornscrub" xlink:type="simple">STS</abbrev>, where limited hybridization has been observed (<xref ref-type="bibr" rid="B16">Edwards et al. 2015</xref>; Fig. <xref ref-type="fig" rid="F1">1</xref>). As such, we conservatively estimate the distribution of <italic><tp:taxon-name><tp:taxon-name-part taxon-name-part-type="genus">Gopherus</tp:taxon-name-part> <tp:taxon-name-part taxon-name-part-type="species">evgoodei</tp:taxon-name-part></tp:taxon-name></italic> by excluding sites where <italic><tp:taxon-name><tp:taxon-name-part taxon-name-part-type="genus">Gopherus</tp:taxon-name-part> <tp:taxon-name-part taxon-name-part-type="species">evgoodei</tp:taxon-name-part></tp:taxon-name></italic> and <italic><tp:taxon-name><tp:taxon-name-part taxon-name-part-type="genus">Gopherus</tp:taxon-name-part> <tp:taxon-name-part taxon-name-part-type="species">morafkai</tp:taxon-name-part></tp:taxon-name></italic> come into contact (Fig. <xref ref-type="fig" rid="F1">1</xref>).</p></tp:treatment-sec><tp:treatment-sec sec-type="Natural history"><title>Natural history.</title><p>
              <italic><tp:taxon-name><tp:taxon-name-part taxon-name-part-type="genus">Gopherus</tp:taxon-name-part> <tp:taxon-name-part taxon-name-part-type="species">agassizii</tp:taxon-name-part></tp:taxon-name></italic>, <italic><tp:taxon-name><tp:taxon-name-part taxon-name-part-type="genus">Gopherus</tp:taxon-name-part> <tp:taxon-name-part taxon-name-part-type="species">morafkai</tp:taxon-name-part></tp:taxon-name></italic> and <italic><tp:taxon-name><tp:taxon-name-part taxon-name-part-type="genus">Gopherus</tp:taxon-name-part> <tp:taxon-name-part taxon-name-part-type="species">evgoodei</tp:taxon-name-part></tp:taxon-name></italic> appear to have diverged roughly 5.7–5.9 Ma from a common ancestor that was potentially widespread throughout what is now the Mojave, Colorado and Sonoran desert regions (Edwards et <!--PageBreak-->al. 2016). <italic><tp:taxon-name><tp:taxon-name-part taxon-name-part-type="genus">Gopherus</tp:taxon-name-part> <tp:taxon-name-part taxon-name-part-type="species">agassizii</tp:taxon-name-part></tp:taxon-name></italic> likely diverged first via allopatric speciation when the Bouse embayment extended northward between 8–4 Ma (<xref ref-type="bibr" rid="B32">Lamb et al. 1989</xref>). This waterway (now the Colorado River) created a barrier between the Sonoran and Mojave deserts. About the same time, <italic><tp:taxon-name><tp:taxon-name-part taxon-name-part-type="genus">Gopherus</tp:taxon-name-part> <tp:taxon-name-part taxon-name-part-type="species">morafkai</tp:taxon-name-part></tp:taxon-name></italic> and <italic><tp:taxon-name><tp:taxon-name-part taxon-name-part-type="genus">Gopherus</tp:taxon-name-part> <tp:taxon-name-part taxon-name-part-type="species">evgoodei</tp:taxon-name-part></tp:taxon-name></italic> began to segregate into tropical and arid ecosystems, possibly under a parapatric model of speciation (ecological isolation), although allopatric speciation owing to climatic change and ephemeral isolation can also explain the split. By the end of the Miocene (5.3 Ma) much of the Sonoran region was likely covered in tropical forests or desert thornscrub but orogenesis initiated the drying trend that lead to the formation of the current North American deserts. The changing environment would have created new arid niches in the northern portion of the ancestral range of the desert tortoise. This could have started the ecological divergence of the three species.</p></tp:treatment-sec><tp:treatment-sec sec-type="Microhabitat"><title>Microhabitat.</title><p>Ecologically, <italic><tp:taxon-name><tp:taxon-name-part taxon-name-part-type="genus">Gopherus</tp:taxon-name-part> <tp:taxon-name-part taxon-name-part-type="species">evgoodei</tp:taxon-name-part></tp:taxon-name></italic> occupies hills and low mountains with at least some large boulders or rock outcrops in the <abbrev xmlns:xlink="http://www.w3.org/1999/xlink" xlink:title="Tropical Deciduous Forest" xlink:type="simple">TDF</abbrev>, and the <abbrev xmlns:xlink="http://www.w3.org/1999/xlink" xlink:title="Tropical Deciduous Forest" xlink:type="simple">TDF</abbrev>–<abbrev xmlns:xlink="http://www.w3.org/1999/xlink" xlink:title="Sinaloan Thornscrub" xlink:type="simple">STS</abbrev> ecotone. Its <!--PageBreak-->distribution differs from <italic><tp:taxon-name><tp:taxon-name-part taxon-name-part-type="genus">Gopherus</tp:taxon-name-part> <tp:taxon-name-part taxon-name-part-type="species">morafkai</tp:taxon-name-part></tp:taxon-name></italic> by its strong association with <abbrev xmlns:xlink="http://www.w3.org/1999/xlink" xlink:title="Tropical Deciduous Forest" xlink:type="simple">TDF</abbrev> and <abbrev xmlns:xlink="http://www.w3.org/1999/xlink" xlink:title="Sinaloan Thornscrub" xlink:type="simple">STS</abbrev>, as well as its absence from <abbrev xmlns:xlink="http://www.w3.org/1999/xlink" xlink:title="Sonoran Desertscrub" xlink:type="simple">SDS</abbrev>. Similar to <italic><tp:taxon-name><tp:taxon-name-part taxon-name-part-type="genus">Gopherus</tp:taxon-name-part> <tp:taxon-name-part taxon-name-part-type="species">morafkai</tp:taxon-name-part></tp:taxon-name></italic>, <italic><tp:taxon-name><tp:taxon-name-part taxon-name-part-type="genus">Gopherus</tp:taxon-name-part> <tp:taxon-name-part taxon-name-part-type="species">evgoodei</tp:taxon-name-part></tp:taxon-name></italic> often associates with slopes where rock outcrops and boulders are common. In <abbrev xmlns:xlink="http://www.w3.org/1999/xlink" xlink:title="Tropical Deciduous Forest" xlink:type="simple">TDF</abbrev>, the tortoise generally <!--PageBreak-->excavates burrows under already existing boulders or enters and modifies existing rock cavities. In flatter areas where boulders are not be available, it digs burrows in soil, although possibly not as extensively as its congeners. During 2012–2013 surveys in Sonora, only 9 of 44 tortoise burrows (20%) in <abbrev xmlns:xlink="http://www.w3.org/1999/xlink" xlink:title="Tropical Deciduous Forest" xlink:type="simple">TDF</abbrev> were in soil. In comparison, 56 of 87 burrows (64%) occurred in soil in <abbrev xmlns:xlink="http://www.w3.org/1999/xlink" xlink:title="Sinaloan Thornscrub" xlink:type="simple">STS</abbrev> and <abbrev xmlns:xlink="http://www.w3.org/1999/xlink" xlink:title="Sonoran Desertscrub" xlink:type="simple">SDS</abbrev>. Local variation was not surprising. In northern Sinaloa, Vargas V (1994) reported <italic><tp:taxon-name><tp:taxon-name-part taxon-name-part-type="genus">Gopherus</tp:taxon-name-part> <tp:taxon-name-part taxon-name-part-type="species">evgoodei</tp:taxon-name-part></tp:taxon-name></italic> used packrat middens, dry cacti and even burrows dug by other animals (e.g. nine-banded armadillo, <italic><tp:taxon-name><tp:taxon-name-part taxon-name-part-type="genus">Dasypus</tp:taxon-name-part> <tp:taxon-name-part taxon-name-part-type="species">novemcinctus</tp:taxon-name-part></tp:taxon-name></italic>). Our observations of <italic><tp:taxon-name><tp:taxon-name-part taxon-name-part-type="genus">Gopherus</tp:taxon-name-part> <tp:taxon-name-part taxon-name-part-type="species">evgoodei</tp:taxon-name-part></tp:taxon-name></italic>, as part of an ongoing radio-telemetry study near Alamos, Sonora, suggested that Goode’s Thornscrub Tortoise uses several burrows a year and exhibits strong site-tenacity, returning to familiar dens year after year (unpublished data), just like its sister-species.</p></tp:treatment-sec><tp:treatment-sec sec-type="Activity"><title>Activity.</title><p>Presumably, tortoise activity corresponds with monsoonal rains and vegetation growth (<xref ref-type="bibr" rid="B10">Bury et al. 2002</xref>). Goode’s Thornscrub Tortoise is active from at least June well into November; we lack data on activity during the dry season. In Sonora, the <abbrev xmlns:xlink="http://www.w3.org/1999/xlink" xlink:title="Tropical Deciduous Forest" xlink:type="simple">TDF</abbrev> hugs the western edge of the Sierra Madre Occidental and the biome hosts extremely lush vegetation during periods of summer rainfall (July–September). During dry periods, the <abbrev xmlns:xlink="http://www.w3.org/1999/xlink" xlink:title="Tropical Deciduous Forest" xlink:type="simple">TDF</abbrev> is almost entirely leafless, but with many spectacularly blooming trees and large columnar cacti (<xref ref-type="bibr" rid="B31">Krizman 1972</xref>; <xref ref-type="bibr" rid="B55">Van Devender et al. 2000</xref>).</p><p>Little is known about daily activity patterns, reproduction, movements or forage of <italic><tp:taxon-name><tp:taxon-name-part taxon-name-part-type="genus">Gopherus</tp:taxon-name-part> <tp:taxon-name-part taxon-name-part-type="species">evgoodei</tp:taxon-name-part></tp:taxon-name></italic>. Like other species of <italic><tp:taxon-name><tp:taxon-name-part taxon-name-part-type="genus">Gopherus</tp:taxon-name-part></tp:taxon-name></italic>, their activity relates to forage availability and ambient temperatures. <xref ref-type="bibr" rid="B56">Van Devender et al. (2002)</xref> reported that scat from tortoises near Alamos, Sonora contained many species of plants not found in the Sonoran Desert, suggesting differences in foraging activity and selection, although species-availability might also account for this. We observed adults to begin seasonal activity shortly in advance of the growth of forage, usually in June at the leading edge of the monsoons, and enter winter dens by sometime in December and remain underground during the dry, cool winter season (unpublished data).</p></tp:treatment-sec><tp:treatment-sec sec-type="Etymology"><title>Etymology.</title><p>The new species is a patronym, a noun in the genitive case, in recognition of Eric V. Goode, a conservationist, naturalist, and founder of the Turtle Conservancy. He has contributed generously to the conservation of this species via the preservation of land in Mexico, and he actively pursues the conservation of turtles and tortoises on a global scale. Eric sets an important precedent by complementing this taxonomic description with a tangible action that contributes to the conservation of the new species in its native habitat.</p></tp:treatment-sec><tp:treatment-sec><!--Section generated to contain objects referenced in tp:taxon-treatment.--><fig id="F6" position="float" orientation="portrait"><label>Figure 6.</label><caption><p>Dorsal view of the holotype of <italic><tp:taxon-name><tp:taxon-name-part taxon-name-part-type="genus">Gopherus</tp:taxon-name-part> <tp:taxon-name-part taxon-name-part-type="species">evgoodei</tp:taxon-name-part></tp:taxon-name></italic>, <named-content xmlns:xlink="http://www.w3.org/1999/xlink" content-type="dwc:institutional_code" xlink:type="simple">AMNH</named-content> R64160. Scale bar 50 mm in 10 mm increments.</p></caption><graphic xmlns:xlink="http://www.w3.org/1999/xlink" xlink:href="zookeys-562-131-g006.jpg" position="float" orientation="portrait" xlink:type="simple" id="oo_77324.jpg"/></fig><fig id="F2" position="float" orientation="portrait"><label>Figure 2.</label><caption><p>The flat shell profile/shape of carapace generally distinguishes <italic><tp:taxon-name><tp:taxon-name-part taxon-name-part-type="genus">Gopherus</tp:taxon-name-part> <tp:taxon-name-part taxon-name-part-type="species">evgoodei</tp:taxon-name-part></tp:taxon-name></italic> from other species of desert tortoises. Live, wild-caught individuals from (<bold>i–iv</bold>) Rancho Las Cabras and (<bold>v–vi</bold>) Rancho La Sierrita near Alamos, Sonora, Mexico (in Tropical Deciduous Forest).</p></caption><graphic xmlns:xlink="http://www.w3.org/1999/xlink" xlink:href="zookeys-562-131-g002.jpg" position="float" orientation="portrait" xlink:type="simple" id="oo_77320.jpg"/></fig><fig id="F3" position="float" orientation="portrait"><label>Figure 3.</label><caption><p>The rounded ventral surface of the rear feet (<bold>i–ii</bold>) and multiple enlarged, raised scales present on surface of forelegs generally (<bold>iii–iv</bold>) diagnose <italic><tp:taxon-name><tp:taxon-name-part taxon-name-part-type="genus">Gopherus</tp:taxon-name-part> <tp:taxon-name-part taxon-name-part-type="species">evgoodei</tp:taxon-name-part></tp:taxon-name></italic> in relation to other species of desert tortoises. <bold>i–ii</bold> same individual in Figure <xref ref-type="fig" rid="F2">2</xref> from Rancho Las Cabras near Alamos, Sonora, Mexico (in Tropical Deciduous Forest) <bold>iii–iv</bold> two individuals from Rancho Las Cabras.</p></caption><graphic xmlns:xlink="http://www.w3.org/1999/xlink" xlink:href="zookeys-562-131-g003.jpg" position="float" orientation="portrait" xlink:type="simple" id="oo_77321.jpg"/></fig><fig id="F4" position="float" orientation="portrait"><label>Figure 4.</label><caption><p>
          <italic><tp:taxon-name><tp:taxon-name-part taxon-name-part-type="genus">Gopherus</tp:taxon-name-part> <tp:taxon-name-part taxon-name-part-type="species">evgoodei</tp:taxon-name-part></tp:taxon-name></italic> differs from other species of desert tortoises in having a very short tail. <bold>i</bold> Rancho El Chupadero east of Guaymas (in thornscrub habitat); <bold>ii</bold> Rancho Las Cabras; and <bold>iii–i</bold> Rancho La Sierrita near Alamos, Sonora, Mexico (in Tropical Deciduous Forest).</p></caption><graphic xmlns:xlink="http://www.w3.org/1999/xlink" xlink:href="zookeys-562-131-g004.jpg" position="float" orientation="portrait" xlink:type="simple" id="oo_77322.jpg"/></fig><fig id="F5" position="float" orientation="portrait"><label>Figure 5.</label><caption><p>
          <italic><tp:taxon-name><tp:taxon-name-part taxon-name-part-type="genus">Gopherus</tp:taxon-name-part> <tp:taxon-name-part taxon-name-part-type="species">evgoodei</tp:taxon-name-part></tp:taxon-name></italic> differs from other species of desert tortoises in often having yellow/orange integument (skin) and shell. <bold>i</bold> Rancho El Divisadero <bold>ii–iii</bold> Rancho Las Cabras; and <bold>iv–v</bold> Rancho La Sierrita near Alamos, Sonora, Mexico (in Tropical Deciduous Forest).</p></caption><graphic xmlns:xlink="http://www.w3.org/1999/xlink" xlink:href="zookeys-562-131-g005.jpg" position="float" orientation="portrait" xlink:type="simple" id="oo_77323.jpg"/></fig><fig id="F1" position="float" orientation="portrait"><label>Figure 1.</label><caption><p>Conservative estimate of the distribution of <italic><tp:taxon-name><tp:taxon-name-part taxon-name-part-type="genus">Gopherus</tp:taxon-name-part> <tp:taxon-name-part taxon-name-part-type="species">evgoodei</tp:taxon-name-part></tp:taxon-name></italic> in Mexico indicated by diagonal lines. Desert tortoise range limit, modified based on our field sampling, from <xref ref-type="bibr" rid="B28">Germano et al. (1994)</xref>. Squares indicate museum and literature records of occurrence of <italic><tp:taxon-name><tp:taxon-name-part taxon-name-part-type="genus">Gopherus</tp:taxon-name-part></tp:taxon-name></italic> spp. Circles are sample locations from <xref ref-type="bibr" rid="B16">Edwards et al. (2015)</xref> for both <italic><tp:taxon-name><tp:taxon-name-part taxon-name-part-type="genus">Gopherus</tp:taxon-name-part> <tp:taxon-name-part taxon-name-part-type="species">morafkai</tp:taxon-name-part></tp:taxon-name></italic> (black) and <italic><tp:taxon-name><tp:taxon-name-part taxon-name-part-type="genus">Gopherus</tp:taxon-name-part> <tp:taxon-name-part taxon-name-part-type="species">evgoodei</tp:taxon-name-part></tp:taxon-name></italic> (white). Localities in the Sinaloan thornscrub-Sonoran desertscrub ecotone indicated by split circles, which indicate the occurrence of both <italic><tp:taxon-name><tp:taxon-name-part taxon-name-part-type="genus">Gopherus</tp:taxon-name-part> <tp:taxon-name-part taxon-name-part-type="species">evgoodei</tp:taxon-name-part></tp:taxon-name></italic> and <italic><tp:taxon-name><tp:taxon-name-part taxon-name-part-type="genus">Gopherus</tp:taxon-name-part> <tp:taxon-name-part taxon-name-part-type="species">morafkai</tp:taxon-name-part></tp:taxon-name></italic> genotypes and/or hybrids.</p></caption><graphic xmlns:xlink="http://www.w3.org/1999/xlink" xlink:href="zookeys-562-131-g001.jpg" position="float" orientation="portrait" xlink:type="simple" id="oo_77319.jpg"/></fig></tp:treatment-sec><ref-list><ref id="B47"><mixed-citation xmlns:xlink="http://www.w3.org/1999/xlink" xlink:type="simple">
          <person-group><name name-style="western"><surname>Stejneger</surname><given-names>L</given-names></name></person-group> (<year>1893</year>) <article-title>Annotated list of the reptiles and batrachians collected by the Death Valley Expedition in 1891, with descriptions of new species.</article-title> <source>North American Fauna</source> <volume>7</volume>: <fpage>159</fpage>–<lpage>228</lpage>. doi: <ext-link xlink:type="simple" ext-link-type="doi" xlink:href="10.3996/nafa.7.0002">10.3996/nafa.7.0002</ext-link></mixed-citation></ref><ref id="B12"><mixed-citation xmlns:xlink="http://www.w3.org/1999/xlink" xlink:type="simple">
          <person-group><name name-style="western"><surname>Cooper</surname><given-names>JG</given-names></name></person-group> (<year>1861</year>) <article-title>New Californian animals.</article-title> <source>Proceedings of the California Academy of Sciences</source> (<series>ser. 1</series>) <volume>2</volume>: <fpage>118</fpage>–<lpage>123</lpage>.</mixed-citation></ref><ref id="B5"><mixed-citation xmlns:xlink="http://www.w3.org/1999/xlink" xlink:type="simple">
          <person-group><name name-style="western"><surname>Bramble</surname><given-names>DM</given-names></name></person-group> (<year>1982</year>) <article-title><italic><tp:taxon-name><tp:taxon-name-part taxon-name-part-type="genus">Scaptochelys</tp:taxon-name-part></tp:taxon-name></italic>: generic revision and evolution of gopher tortoises.</article-title> <source>Copeia</source> <volume>1982</volume>: <fpage>852</fpage>–<lpage>867</lpage>. doi: <ext-link xlink:type="simple" ext-link-type="doi" xlink:href="10.2307/1444097">10.2307/1444097</ext-link></mixed-citation></ref><ref id="B44"><mixed-citation xmlns:xlink="http://www.w3.org/1999/xlink" xlink:type="simple">
          <person-group><name name-style="western"><surname>Ottley</surname><given-names>JR</given-names></name><name name-style="western"><surname>Velázques Solis</surname><given-names>VM</given-names></name></person-group> (<year>1989</year>) <article-title>An extant, indigenous tortoise population in Baja California Sur, Mexico, with the description of a new species of <italic><tp:taxon-name><tp:taxon-name-part taxon-name-part-type="genus">Xerobates</tp:taxon-name-part></tp:taxon-name></italic> (<tp:taxon-name><tp:taxon-name-part taxon-name-part-type="order">Testudines</tp:taxon-name-part></tp:taxon-name>: <tp:taxon-name><tp:taxon-name-part taxon-name-part-type="family">Testudinidae</tp:taxon-name-part></tp:taxon-name>).</article-title> <source>Great Basin Naturalist</source> <volume>49</volume>: <fpage>496</fpage>–<lpage>502</lpage>.</mixed-citation></ref><ref id="B13"><mixed-citation xmlns:xlink="http://www.w3.org/1999/xlink" xlink:type="simple">
          <person-group><name name-style="western"><surname>Crumly</surname><given-names>CR</given-names></name><name name-style="western"><surname>Grismer</surname><given-names>LL</given-names></name></person-group> (<year>1994</year>) <article-title>Validity of the tortoise <italic><tp:taxon-name><tp:taxon-name-part taxon-name-part-type="genus">Xerobates</tp:taxon-name-part> <tp:taxon-name-part taxon-name-part-type="species">lepidocephalus</tp:taxon-name-part></tp:taxon-name></italic> Ottley and Velazquez [sic] in Baja California.</article-title> In: <person-group><name name-style="western"><surname>Bury</surname><given-names>RB</given-names></name><name name-style="western"><surname>Germano</surname><given-names>DJ</given-names></name></person-group> (<role>Eds</role>) <issue-title>Biology of North American Tortoises.</issue-title> <source>Fish and Wildlife Research</source> <volume>13</volume>: <fpage>32</fpage>–<lpage>36</lpage>.</mixed-citation></ref><ref id="B41"><mixed-citation xmlns:xlink="http://www.w3.org/1999/xlink" xlink:type="simple">
          <person-group><name name-style="western"><surname>Murphy</surname><given-names>RW</given-names></name><name name-style="western"><surname>Berry</surname><given-names>KH</given-names></name><name name-style="western"><surname>Edwards</surname><given-names>T</given-names></name><name name-style="western"><surname>Leviton</surname><given-names>AE</given-names></name><name name-style="western"><surname>Lathrop</surname><given-names>A</given-names></name><name name-style="western"><surname>Riedle</surname><given-names>JD</given-names></name></person-group> (<year>2011</year>) <article-title>The dazed and confused identity of Agassiz’s land tortoise, <italic><tp:taxon-name><tp:taxon-name-part taxon-name-part-type="genus">Gopherus</tp:taxon-name-part> <tp:taxon-name-part taxon-name-part-type="species">agassizii</tp:taxon-name-part></tp:taxon-name></italic> (<tp:taxon-name><tp:taxon-name-part taxon-name-part-type="order">Testudines</tp:taxon-name-part></tp:taxon-name>, <tp:taxon-name><tp:taxon-name-part taxon-name-part-type="family">Testudinidae</tp:taxon-name-part></tp:taxon-name>) with the description of a new species, and its consequences for conservation.</article-title> <source>ZooKeys</source> <volume>113</volume>: <fpage>39</fpage>–<lpage>71</lpage>. doi: <ext-link xlink:type="simple" ext-link-type="doi" xlink:href="10.3897/zookeys.113.1353">10.3897/zookeys.113.1353</ext-link></mixed-citation></ref><ref id="B1"><mixed-citation xmlns:xlink="http://www.w3.org/1999/xlink" xlink:type="simple">
          <person-group><name name-style="western"><surname>Auffenberg</surname><given-names>W</given-names></name><name name-style="western"><surname>Franz</surname><given-names>R</given-names></name></person-group> (<year>1978</year>) <article-title><italic><tp:taxon-name><tp:taxon-name-part taxon-name-part-type="genus">Gopherus</tp:taxon-name-part></tp:taxon-name></italic>.</article-title> <source>Catalogue of American Amphibians and Reptiles</source> <volume>211</volume>: <fpage>1</fpage>−<lpage>2</lpage>.</mixed-citation></ref><ref id="B15"><mixed-citation xmlns:xlink="http://www.w3.org/1999/xlink" xlink:type="simple">
          <person-group><name name-style="western"><surname>Edwards</surname><given-names>T</given-names></name><name name-style="western"><surname>Jarchow</surname><given-names>CJ</given-names></name><name name-style="western"><surname>Jones</surname><given-names>CA</given-names></name><name name-style="western"><surname>Bonine</surname><given-names>KE</given-names></name></person-group> (<year>2010</year>) <article-title>Tracing genetic lineages of captive desert tortoises in Arizona.</article-title> <source>Journal of Wildlife Management</source> <volume>74</volume>: <fpage>801</fpage>–<lpage>807</lpage>. doi: <ext-link xlink:type="simple" ext-link-type="doi" xlink:href="10.2193/2009-199">10.2193/2009-199</ext-link></mixed-citation></ref><ref id="B14"><mixed-citation xmlns:xlink="http://www.w3.org/1999/xlink" xlink:type="simple">
          <person-group><name name-style="western"><surname>Donoghue</surname><given-names>S</given-names></name></person-group> (<year>2006</year>) <article-title>Nutrition.</article-title> In: <person-group><name name-style="western"><surname>Mader</surname><given-names>R</given-names></name></person-group> (<role>Ed.</role>) <source>Reptile Medicine and Surgery</source>. <edition>2nd ed</edition>. <publisher-name>Saunders Elsevier</publisher-name>, <publisher-loc>St. Louis, Missouri</publisher-loc>, <fpage>251</fpage>–<lpage>298</lpage>. doi: <ext-link xlink:type="simple" ext-link-type="doi" xlink:href="10.1016/b0-72-169327-x/50022-5">10.1016/b0-72-169327-x/50022-5</ext-link></mixed-citation></ref><ref id="B27"><mixed-citation xmlns:xlink="http://www.w3.org/1999/xlink" xlink:type="simple">
          <person-group><name name-style="western"><surname>Germano</surname><given-names>DJ</given-names></name></person-group> (<year>1993</year>) <article-title>Shell morphology of North American tortoises.</article-title> <source>American Midland Naturalist</source> <volume>129</volume>: <fpage>319</fpage>–<lpage>335</lpage>. doi: <ext-link xlink:type="simple" ext-link-type="doi" xlink:href="10.2307/2426513">10.2307/2426513</ext-link></mixed-citation></ref><ref id="B39"><mixed-citation xmlns:xlink="http://www.w3.org/1999/xlink" xlink:type="simple">
          <person-group><name name-style="western"><surname>McLuckie</surname><given-names>AM</given-names></name><name name-style="western"><surname>Lamb</surname><given-names>T</given-names></name><name name-style="western"><surname>Schwalbe</surname><given-names>CR</given-names></name><name name-style="western"><surname>McCord</surname><given-names>RD</given-names></name></person-group> (<year>1999</year>) <article-title>Genetic and morphometric assessment of an unusual tortoise (<italic><tp:taxon-name><tp:taxon-name-part taxon-name-part-type="genus">Gopherus</tp:taxon-name-part> <tp:taxon-name-part taxon-name-part-type="species">agassizii</tp:taxon-name-part></tp:taxon-name></italic>) population in the Black Mountains of Arizona.</article-title> <source>Journal of Herpetology</source> <volume>33</volume>: <fpage>36</fpage>–<lpage>44</lpage>. doi: <ext-link xlink:type="simple" ext-link-type="doi" xlink:href="10.2307/1565541">10.2307/1565541</ext-link></mixed-citation></ref><ref id="B33"><mixed-citation xmlns:xlink="http://www.w3.org/1999/xlink" xlink:type="simple">
          <person-group><name name-style="western"><surname>Legler</surname><given-names>J</given-names></name><name name-style="western"><surname>Vogt</surname><given-names>RC</given-names></name></person-group> (<year>2013</year>) <source>The Turtles of Mexico: Land and Freshwater Forms</source>. <publisher-name>University of California Press</publisher-name>, <publisher-loc>Oakland, CA, USA</publisher-loc>.</mixed-citation></ref><ref id="B4"><mixed-citation xmlns:xlink="http://www.w3.org/1999/xlink" xlink:type="simple">
          <person-group><name name-style="western"><surname>Bogert</surname><given-names>CM</given-names></name><name name-style="western"><surname>Oliver</surname><given-names>JA</given-names></name></person-group> (<year>1945</year>) <article-title>A preliminary analysis of the herpetofauna of Sonora.</article-title> <source>Bulletin of the American Museum of Natural History</source> <volume>83</volume>: <fpage>301</fpage>−<lpage>425</lpage>.</mixed-citation></ref><ref id="B28"><mixed-citation xmlns:xlink="http://www.w3.org/1999/xlink" xlink:type="simple">
          <person-group><name name-style="western"><surname>Germano</surname><given-names>DJ</given-names></name><name name-style="western"><surname>Bury</surname><given-names>RB</given-names></name><name name-style="western"><surname>Esque</surname><given-names>TC</given-names></name><name name-style="western"><surname>Fritts</surname><given-names>TH</given-names></name><name name-style="western"><surname>Medica</surname><given-names>PA</given-names></name></person-group> (<year>1994</year>) <article-title>Range and habitats of the desert tortoise.</article-title> In: <person-group><name name-style="western"><surname>Bury</surname><given-names>RB</given-names></name><name name-style="western"><surname>Germano</surname><given-names>DJ</given-names></name></person-group> (<role>Eds</role>) <source>Biology of North American Tortoises</source>. <source>U.S. Department of Interior, National Biological Survey, Fish and Wildlife Research</source> <volume>13</volume>: <fpage>73</fpage>–<lpage>84</lpage>.</mixed-citation></ref><ref id="B16"><mixed-citation xmlns:xlink="http://www.w3.org/1999/xlink" xlink:type="simple">
          <person-group><name name-style="western"><surname>Edwards</surname><given-names>T</given-names></name><name name-style="western"><surname>Vaughn</surname><given-names>M</given-names></name><name name-style="western"><surname>Rosen</surname><given-names>PC</given-names></name><name name-style="western"><surname>Meléndez-Torres</surname><given-names>C</given-names></name><name name-style="western"><surname>Karl</surname><given-names>AE</given-names></name><name name-style="western"><surname>Culver</surname><given-names>M</given-names></name><name name-style="western"><surname>Murphy</surname><given-names>RW</given-names></name></person-group> (<year>2015</year>) <article-title>Shaping species with ephemeral boundaries; the distribution and genetic structure of the desert tortoise (<italic><tp:taxon-name><tp:taxon-name-part taxon-name-part-type="genus">Gopherus</tp:taxon-name-part> <tp:taxon-name-part taxon-name-part-type="species">morafkai</tp:taxon-name-part></tp:taxon-name></italic>) in the Sonoran Desert.</article-title> <source>Journal of Biogeography</source>. doi: <ext-link xlink:type="simple" ext-link-type="doi" xlink:href="10.1111/jbi.12664">10.1111/jbi.12664</ext-link></mixed-citation></ref><ref id="B35"><mixed-citation xmlns:xlink="http://www.w3.org/1999/xlink" xlink:type="simple">
          <person-group><name name-style="western"><surname>Loomis</surname><given-names>RB</given-names></name><name name-style="western"><surname>Geest</surname><given-names>JC</given-names></name></person-group> (<year>1964</year>) <article-title>The desert tortoise <italic><tp:taxon-name><tp:taxon-name-part taxon-name-part-type="genus">Gopherus</tp:taxon-name-part> <tp:taxon-name-part taxon-name-part-type="species">agassizii</tp:taxon-name-part></tp:taxon-name></italic> in Sinaloa, Mexico.</article-title> <source>Herpetologica</source> <volume>20</volume>: <lpage>203</lpage>.</mixed-citation></ref><ref id="B46"><mixed-citation xmlns:xlink="http://www.w3.org/1999/xlink" xlink:type="simple">
          <person-group><name name-style="western"><surname>Smith</surname><given-names>HM</given-names></name><name name-style="western"><surname>Chiszar</surname><given-names>D</given-names></name><name name-style="western"><surname>Lemos-Espinal</surname><given-names>A</given-names></name><name name-style="western"><surname>Woolrich-Piña</surname><given-names>JG</given-names></name></person-group> (<year>2004</year>) <article-title>Geographic distribution: <italic><tp:taxon-name><tp:taxon-name-part taxon-name-part-type="genus">Gopherus</tp:taxon-name-part> <tp:taxon-name-part taxon-name-part-type="species">agassizii</tp:taxon-name-part></tp:taxon-name></italic>.</article-title> <source>Herpetological Review</source> <volume>35</volume>: <lpage>284</lpage>.</mixed-citation></ref><ref id="B22"><mixed-citation xmlns:xlink="http://www.w3.org/1999/xlink" xlink:type="simple">
          <person-group><name name-style="western"><surname>Fritts</surname><given-names>TH</given-names></name><name name-style="western"><surname>Jennings</surname><given-names>RD</given-names></name></person-group> (<year>1994</year>) <article-title>Distribution, habitat use, and status of the desert tortoise in Mexico.</article-title> In: <person-group><name name-style="western"><surname>Bury</surname><given-names>RB</given-names></name><name name-style="western"><surname>Germano</surname><given-names>DJ</given-names></name></person-group> (<role>Eds</role>) <source>Biology of North American Tortoises</source>. <source>Fish and Wildlife Research</source> <volume>13</volume>, <publisher-name>US Dept. of the Interior, National Biological Survey</publisher-name>, <publisher-loc>Washington, DC</publisher-loc>, <fpage>49</fpage>−<lpage>56</lpage>.</mixed-citation></ref><ref id="B3"><mixed-citation xmlns:xlink="http://www.w3.org/1999/xlink" xlink:type="simple">
          <person-group><name name-style="western"><surname>Berry</surname><given-names>KH</given-names></name><name name-style="western"><surname>Morafka</surname><given-names>DJ</given-names></name><name name-style="western"><surname>Murphy</surname><given-names>RW</given-names></name></person-group> (<year>2002</year>) <article-title>Defining the desert tortoise(s): our first priority for a coherent conservation strategy.</article-title> <source>Chelonian Conservation and Biology</source> <volume>4</volume>: <fpage>249</fpage>–<lpage>262</lpage>.</mixed-citation></ref><ref id="B10"><mixed-citation xmlns:xlink="http://www.w3.org/1999/xlink" xlink:type="simple">
          <person-group><name name-style="western"><surname>Bury</surname><given-names>RB</given-names></name><name name-style="western"><surname>Germano</surname><given-names>DJ</given-names></name><name name-style="western"><surname>Van Devender</surname><given-names>TR</given-names></name><name name-style="western"><surname>Martin</surname><given-names>BE</given-names></name></person-group> (<year>2002</year>) <article-title>The desert tortoise in Mexico.</article-title> In: <person-group><name name-style="western"><surname>Van Devender</surname><given-names>TR</given-names></name></person-group> (<role>Ed.</role>) <source>The Sonoran Desert Tortoise; Natural History, Biology, and Conservation</source>. <publisher-name>Arizona-Sonora Desert Museum and University of Arizona Press</publisher-name>, <publisher-loc>Tucson, AZ</publisher-loc>, <fpage>86</fpage>−<lpage>108</lpage>.</mixed-citation></ref><ref id="B31"><mixed-citation xmlns:xlink="http://www.w3.org/1999/xlink" xlink:type="simple">
          <person-group><name name-style="western"><surname>Krizman</surname><given-names>RD</given-names></name></person-group> (<year>1972</year>) <source>Environment and Season in a Tropical Deciduous Forest in Northwestern Mexico</source>. <comment>Ph.D. Dissertation</comment>, <publisher-name>University of Arizona</publisher-name>, <publisher-loc>Tucson, AZ</publisher-loc>.</mixed-citation></ref><ref id="B21"><mixed-citation xmlns:xlink="http://www.w3.org/1999/xlink" xlink:type="simple">
          <person-group><name name-style="western"><surname>Felger</surname><given-names>RS</given-names></name><name name-style="western"><surname>Johnson</surname><given-names>MB</given-names></name><name name-style="western"><surname>Wilson</surname><given-names>MF</given-names></name></person-group> (<year>2001</year>) <source>Trees of Sonora, Mexico</source>. <publisher-name>Oxford University Press</publisher-name>, <publisher-loc>New York</publisher-loc>.</mixed-citation></ref><ref id="B55"><mixed-citation xmlns:xlink="http://www.w3.org/1999/xlink" xlink:type="simple">
          <person-group><name name-style="western"><surname>Van Devender</surname><given-names>TR</given-names></name><name name-style="western"><surname>Sanders</surname><given-names>AC</given-names></name><name name-style="western"><surname>Wilson</surname><given-names>RK</given-names></name><name name-style="western"><surname>Meyer</surname><given-names>SA</given-names></name></person-group> (<year>2000</year>) <article-title>Vegetation, flora, and seasons of the Río Cuchujaqui, a tropical deciduous forest near Alamos, Sonora, México.</article-title> In: <person-group><name name-style="western"><surname>Robichaux</surname><given-names>RH</given-names></name><name name-style="western"><surname>Yetman</surname><given-names>DA</given-names></name></person-group> (<role>Eds</role>) <source>The Tropical Deciduous Forest of Alamos: Biodiversity of a Threatened Ecosystem in Mexico</source>. <publisher-name>University of Arizona Press</publisher-name>, <publisher-loc>Tucson, AZ</publisher-loc>, <fpage>36</fpage>–<lpage>101</lpage>.</mixed-citation></ref><ref id="B7"><mixed-citation xmlns:xlink="http://www.w3.org/1999/xlink" xlink:type="simple">
          <person-group><name name-style="western"><surname>Brown</surname><given-names>DE</given-names></name><name name-style="western"><surname>Lowe</surname><given-names>CH</given-names></name></person-group> (<year>1980</year>) <source>Biotic communities of the Southwest. Map</source>. <publisher-name>Rocky Mountain Forest and Range Experiment Station, U.S. Forest Service</publisher-name>. <source>General Technical Report RM-78</source>. [Map]</mixed-citation></ref><ref id="B50"><mixed-citation xmlns:xlink="http://www.w3.org/1999/xlink" xlink:type="simple">
          <person-group><name name-style="western"><surname>Turner</surname><given-names>RM</given-names></name></person-group> (<year>1982</year>) <article-title>Sonoran desertscrub.</article-title> <source>Desert Plants</source> <volume>4</volume>: <fpage>181</fpage>–<lpage>221</lpage>.</mixed-citation></ref><ref id="B32"><mixed-citation xmlns:xlink="http://www.w3.org/1999/xlink" xlink:type="simple">
          <person-group><name name-style="western"><surname>Lamb</surname><given-names>T</given-names></name><name name-style="western"><surname>Avise</surname><given-names>JC</given-names></name><name name-style="western"><surname>Gibbons</surname><given-names>JW</given-names></name></person-group> (<year>1989</year>) <article-title>Phylogeographic patterns in mitochondrial-DNA of the desert tortoise (<italic><tp:taxon-name><tp:taxon-name-part taxon-name-part-type="genus">Xerobates</tp:taxon-name-part> <tp:taxon-name-part taxon-name-part-type="species">agassizi</tp:taxon-name-part></tp:taxon-name></italic> [sic]), and evolutionary relationships among the North-American gopher tortoises.</article-title> <source>Evolution</source> <volume>43</volume>: <fpage>76</fpage>–<lpage>87</lpage>. doi: <ext-link xlink:type="simple" ext-link-type="doi" xlink:href="10.2307/2409165">10.2307/2409165</ext-link></mixed-citation></ref><ref id="B56"><mixed-citation xmlns:xlink="http://www.w3.org/1999/xlink" xlink:type="simple">
          <person-group><name name-style="western"><surname>Van Devender</surname><given-names>TR</given-names></name><name name-style="western"><surname>Averill-Murray</surname><given-names>RC</given-names></name><name name-style="western"><surname>Esque</surname><given-names>TC</given-names></name><name name-style="western"><surname>Holm</surname><given-names>PA</given-names></name><name name-style="western"><surname>Dickenson</surname><given-names>VM</given-names></name><name name-style="western"><surname>Schwalbe</surname><given-names>CR</given-names></name><name name-style="western"><surname>Wirt</surname><given-names>EW</given-names></name><name name-style="western"><surname>Barrett</surname><given-names>SL</given-names></name></person-group> (<year>2002</year>) <article-title>Grasses, mallows, desert vine, and more: diet of the desert tortoise in Arizona and Sonora.</article-title> In: <person-group><name name-style="western"><surname>Van Devender</surname><given-names>TR</given-names></name></person-group> (<role>Ed.</role>) <source>The Sonoran Desert Tortoise: Natural History, Biology, and Conservation</source>. <publisher-name>University of Arizona Press and the Arizona-Sonora Desert Museum</publisher-name>, <publisher-loc>Tucson, AZ</publisher-loc>, <fpage>159</fpage>–<lpage>193</lpage>.</mixed-citation></ref></ref-list></tp:taxon-treatment>
